# Supplementary material for: Sorption Profile of Low Specific Activity 99Mo on Nanoceria-Based Sorbents for the Development of 99mTc Generators: Kinetics, Equilibrium, and Thermodynamic Studies
Source: Nanomaterials (Basel). 2022 May 7;12(9):1587. doi: 10.3390/nano12091587 (PMC9102646; doi:10.3390/nano12091587)
Supplement: Supplementary file 1 [file nanomaterials-12-01587-s001.zip]

Archive with 1 entries (1 files):
- nanomaterials-1694882-supplementary.pdf
